# Supplementary material for: Virulence and Antimicrobial Resistance Characterization of Glaesserella parasuis Isolates Recovered from Spanish Swine Farms
Source: Antibiotics (Basel). 2024 Aug 6;13(8):741. doi: 10.3390/antibiotics13080741 (PMC11350796; doi:10.3390/antibiotics13080741)
Supplement: Supplementary file 1 [file antibiotics-13-00741-s001.zip]

Archive with 4 entries (4 files):
- Table_S1.xlsx
- Table_S2.xlsx
- Table_S3.xlsx
- Table_S4.pdf
