# Supplementary material for: Virulence and Antimicrobial Resistance Characterization of Glaesserella parasuis Isolates Recovered from Spanish Swine Farms
Source: Antibiotics (Basel). 2024 Aug 6;13(8):741. doi: 10.3390/antibiotics13080741 (PMC11350796; doi:10.3390/antibiotics13080741)
Supplement: Supplementary file 1 [file antibiotics-13-00741-s001.zip › Table_S1.xlsx]

## Sheet: Sheet1
Supplementary Table S1. Combination of pathotype genes in 65 G. parasuis isolates from Spanish swine farms.
Pathotype genes combination	Frequency (n)	Percentage (%)
HPS_22970	9	13.8462
HPS_23060, HPS_21058, HPS_22976, HPS_22970	8	12.3077
HPS_23300, HPS_21058, HPS_21059, HPS_22970	6	9.23077
HPS_23887, HPS_23505, HPS_22970	6	9.23077
HPS_23887, HPS_21068, HPS_23505, HPS_22970	4	6.15385
HPS_23060, HPS_22970	3	4.61538
HPS_23300, HPS_23505, HPS_21059	3	4.61538
HPS_23060, HPS_21059, HPS_22976, HPS_22970	2	3.07692
HPS_23060, HPS_23887, HPS_23300, HPS_21058	2	3.07692
HPS_23887, HPS_21068, HPS_22976, HPS_22970	2	3.07692
HPS_23887, HPS_22976, HPS_22970	2	3.07692
HPS_22976, HPS_22970	1	1.53846
HPS_23060, HPS_21068, HPS_23300, HPS_21058, HPS_21059, HPS_22970	1	1.53846
HPS_23060, HPS_21068, HPS_23300, HPS_23505	1	1.53846
HPS_23060, HPS_21068, HPS_23505, HPS_22970	1	1.53846
HPS_23060, HPS_23300	1	1.53846
HPS_23060, HPS_23300, HPS_23505, HPS_21058	1	1.53846
HPS_23060, HPS_23300, HPS_23879, HPS_21059, HPS_22976, HPS_22970	1	1.53846
HPS_23060, HPS_23505, HPS_21058	1	1.53846
HPS_23060, HPS_23887, HPS_21058, HPS_21059	1	1.53846
HPS_23060, HPS_23887, HPS_21058, HPS_22976, HPS_22970	1	1.53846
HPS_23060, HPS_23887, HPS_21068, HPS_21058, HPS_21059	1	1.53846
HPS_23060, HPS_23887, HPS_21068, HPS_23300, HPS_21058, HPS_21059, HPS_22970	1	1.53846
HPS_23060, HPS_23887, HPS_23300, HPS_23505, HPS_21058, HPS_21059, HPS_22970	1	1.53846
HPS_23060, HPS_23887, HPS_23505, HPS_21058, HPS_21059, HPS_22976, HPS_22970	1	1.53846
HPS_23505, HPS_21058, HPS_21059, HPS_22970	1	1.53846
HPS_23505, HPS_22970	1	1.53846
HPS_23887, HPS_23300, HPS_23505, HPS_21058, HPS_21059, HPS_22970	1	1.53846
HPS_23887, HPS_23300, HPS_23505, HPS_22970	1	1.53846
