# Supplementary material for: Virulence and Antimicrobial Resistance Characterization of Glaesserella parasuis Isolates Recovered from Spanish Swine Farms
Source: Antibiotics (Basel). 2024 Aug 6;13(8):741. doi: 10.3390/antibiotics13080741 (PMC11350796; doi:10.3390/antibiotics13080741)
Supplement: Supplementary file 1 [file antibiotics-13-00741-s001.zip › Table_S2.xlsx]

## Sheet: Sheet1
Supplementary Table S2. Combination of phenotypic antimicrobial resistance (AMR) at the class level in 60 G. parasuis isolates from Spanish swine farms.
AMR pattern	Frequency (n)	Percentage (%)
Macrolides, Lincosamides	18	30
Tetracyclines, Sulfamides, Macrolides, Lincosamides	7	11.6667
Tetracyclines, Macrolides, Lincosamides	4	6.66667
Aminoglycosides, Macrolides, Lincosamides	3	5
Lincosamides	3	5
Penicillins, Sulfamides, Macrolides, Lincosamides	3	5
Sulfamides, Macrolides, Lincosamides	3	5
Tetracyclines, Aminoglycosides, Macrolides, Lincosamides	3	5
Aminoglycosides, Penicillins, Macrolides, Lincosamides	2	3.33333
Aminoglycosides, Penicillins, Sulfamides, Macrolides, Lincosamides	2	3.33333
Aminoglycosides	1	1.66667
Aminoglycosides, Quinolones, Macrolides, Lincosamides	1	1.66667
Aminoglycosides, Quinolones, Sulfamides, Macrolides, Lincosamides	1	1.66667
Cephalosporins, Macrolides, Lincosamides	1	1.66667
Cephalosporins, Tetracyclines, Aminoglycosides, Penicillins, Quinolones, Sulfamides, Macrolides, Lincosamides	1	1.66667
Pleuromutilins, Tetracyclines, Macrolides, Lincosamides	1	1.66667
Pleuromutilins, Tetracyclines, Quinolones, Sulfamides, Macrolides, Lincosamides	1	1.66667
Tetracyclines, Aminoglycosides, Penicillins, Sulfamides, Macrolides, Lincosamides	1	1.66667
Tetracyclines, Aminoglycosides, Quinolones, Sulfamides, Macrolides, Lincosamides	1	1.66667
Tetracyclines, Aminoglycosides, Sulfamides, Macrolides, Lincosamides	1	1.66667
Tetracyclines, Penicillins, Macrolides, Lincosamides	1	1.66667
Tetracyclines, Penicillins, Sulfamides, Macrolides, Lincosamides	1	1.66667
