# Supplementary material for: Virulence and Antimicrobial Resistance Characterization of Glaesserella parasuis Isolates Recovered from Spanish Swine Farms
Source: Antibiotics (Basel). 2024 Aug 6;13(8):741. doi: 10.3390/antibiotics13080741 (PMC11350796; doi:10.3390/antibiotics13080741)
Supplement: Supplementary file 1 [file antibiotics-13-00741-s001.zip › Table_S3.xlsx]

## Sheet: Sheet1
Supplementary Table S3. Detailed information of the 65 Glaesserella parasuis isolates included in the study. S: susceptible; R: resistant; P: present; A: absent.
ID	Serotype	Pathologic process	Spanish province	TbpB clustering	Ceftiofur	Gentamicin	Florfenicol	Tiamulin	Clortetracycline	Oxytetracycline	Penicillin	Ampicillin	Danofloxacyn	Neomycin	Sulfadimethoxine	Spectinomycin	Tylosin	Tulathromycin	Tilmicosin	Clindamycin	Trimethoprim-Sulfamethoxazole	Enrofloxacin	HPS_21058	HPS_21059	HPS_21068	HPS_22970	HPS_23060	HPS_23300	HPS_23505	HPS_23879	HPS_23887	HPS_22976
GP-01	1	Systemic	Lérida	Tbpb I	S	R	S	S	R	S	S	S	S	S	S	S	R	S	S	R	S	S	P	A	A	A	P	P	A	A	P	A
GP-02	5	Respiratory	Segovia	TbpB III	S	R	S	S	S	S	S	S	S	S	R	S	R	S	S	R	S	R	A	P	A	P	P	A	A	A	A	P
GP-03	5	Respiratory	Badajoz	TbpB III	S	R	S	S	R	R	S	S	S	S	R	S	R	S	S	R	S	S	A	P	A	P	P	A	A	A	A	P
GP-05	10	Respiratory	Huesca	Tbpb I	S	S	S	S	R	S	S	S	S	S	R	S	R	S	S	R	S	S	P	A	A	A	P	P	A	A	P	A
GP-06	10	Respiratory	Badajoz	Tbpb I	S	S	S	S	R	S	S	S	S	S	R	S	R	S	S	R	S	S	A	P	A	A	A	P	P	A	A	A
GP-07	7	Respiratory	Huesca	TbpB III	S	R	S	S	S	S	R	S	S	S	S	S	R	S	S	R	S	S	A	A	A	P	A	A	A	A	A	A
GP-08	5	Respiratory	Badajoz	TbpB III	S	R	S	S	R	R	S	S	S	R	S	S	R	S	S	R	S	S	P	A	A	P	P	A	A	A	P	P
GP-09	2	Respiratory	Lérida	TbpB III	S	S	S	R	R	S	S	S	S	S	R	S	R	S	S	R	S	R	A	A	A	P	A	A	P	A	P	A
GP-10	2	Respiratory	Murcia	Tbpb I	S	S	S	S	R	R	R	R	S	S	R	S	R	S	S	R	S	S	P	P	P	P	P	P	A	A	A	A
GP-11	7	Respiratory	Huesca	Tbpb I	S	S	S	S	S	S	S	S	S	S	S	S	R	S	S	R	S	S	A	A	P	P	A	A	P	A	P	A
GP-12	5	Systemic	Segovia	TbpB III	S	S	S	S	S	S	S	S	S	S	S	S	R	S	S	R	S	S	P	A	A	P	P	A	A	A	A	P
GP-13	4	Respiratory	Badajoz	Tbpb I	S	S	S	S	S	S	R	S	S	S	R	S	R	S	S	R	S	S	A	A	P	P	P	A	P	A	A	A
GP-14	5	Respiratory	Málaga	TbpB III	S	S	S	S	S	S	R	S	S	S	R	S	R	S	S	R	S	S	A	A	A	P	A	A	P	A	P	A
GP-15	5	Respiratory	Tarragona	TbpB III	S	S	S	S	R	S	S	S	S	R	R	S	R	S	S	R	R	R	P	A	A	P	P	A	A	A	A	P
GP-16	1	Respiratory	Tarragona	Tbpb I	S	S	S	S	R	S	S	S	S	S	S	S	R	S	S	R	S	S	P	P	A	P	A	P	A	A	A	A
GP-17	10	Respiratory	Valladolid	Tbpb I	S	S	S	S	S	S	S	S	S	S	S	S	R	S	S	R	S	S	A	A	P	P	A	A	P	A	P	A
GP-18	3	Systemic	Lérida	Tbpb I	S	S	S	S	S	S	S	S	S	S	S	S	R	S	S	R	S	S	P	P	A	P	A	P	A	A	A	A
GP-19	4	Respiratory	Huelva	TbpB III	S	S	S	S	S	S	R	S	S	S	R	S	R	S	S	R	S	S	A	A	A	P	A	A	P	A	P	A
GP-20	5	Respiratory	Badajoz		S	S	S	S	S	S	S	S	S	R	S	S	R	S	S	R	S	S	P	P	A	P	A	P	P	A	P	A
GP-21	2	Respiratory	León	TbpB III	S	S	S	R	R	R	S	S	S	S	S	S	R	S	S	R	S	S	P	P	P	A	P	A	A	A	P	A
GP-22	5	Respiratory	Murcia	TbpB III	S	S	S	S	S	S	S	S	S	S	S	S	S	S	S	R	S	S	P	A	A	P	P	A	A	A	A	P
GP-23	8	Respiratory	Segovia	Tbpb I	S	S	S	S	S	S	S	S	S	S	S	R	R	S	S	R	S	R	A	A	P	P	A	A	P	A	P	A
GP-24	5	Respiratory	Segovia	TbpB III	S	S	S	S	S	S	S	S	S	S	S	S	S	S	S	R	S	S	P	A	A	P	P	A	A	A	A	P
GP-25	3	Respiratory	Valladolid	TbpB III																			A	A	A	P	A	A	P	A	P	A
GP-26	1	Systemic	Segovia	Tbpb I	R	R	S	S	R	R	S	R	S	R	R	S	R	S	S	R	S	R	P	P	A	P	A	P	A	A	A	A
GP-27	5	Systemic	Huelva	TbpB III	S	S	S	S	S	S	S	S	S	S	R	S	R	S	S	R	S	S	P	A	A	P	P	A	A	A	A	P
GP-28	1	Systemic	Toledo	Tbpb I	S	R	S	S	R	S	S	S	S	S	S	S	R	S	S	R	S	S	P	P	A	P	A	P	A	A	A	A
GP-29	2	Systemic	Burgos	TbpB III	S	S	S	S	R	S	S	S	S	S	R	S	R	S	S	R	S	S	P	P	P	P	P	P	A	A	P	A
GP-30	12	Respiratory	Lérida		S	R	S	S	S	S	R	R	S	R	R	S	R	S	S	R	S	S	A	A	P	P	A	A	A	A	P	P
GP-31	3	Respiratory	Lérida	TbpB III																			A	A	A	P	A	A	P	A	P	A
GP-32	10	Respiratory	Burgos	Tbpb I	S	S	S	S	R	S	S	S	S	S	R	S	R	S	S	R	S	S	A	P	A	A	A	P	P	A	A	A
GP-33	10	Respiratory	Lérida	Tbpb I	S	S	S	S	R	S	S	S	S	S	R	S	R	S	S	R	S	S	A	P	A	A	A	P	P	A	A	A
GP-34	3	Respiratory	Valladolid	TbpB III																			A	A	A	P	A	P	P	A	P	A
GP-35	7	Systemic	Segovia	TbpB III	S	S	S	S	S	S	S	S	S	S	S	S	R	S	S	R	S	S	A	A	A	P	A	A	P	A	A	A
GP-36	2	Systemic	Segovia	TbpB III	S	S	S	S	R	S	S	S	S	S	R	S	R	S	S	R	S	S	P	P	A	A	P	A	A	A	P	A
GP-37	5	Respiratory	Valladolid	Tbpb I	S	S	S	S	R	S	S	S	S	S	R	S	R	S	S	R	S	S	A	A	A	A	P	P	A	A	A	A
GP-38	10	Respiratory	Segovia	TbpB III	S	R	S	S	S	S	S	S	S	R	S	S	R	S	S	R	S	S	A	A	A	P	A	A	A	A	A	A
GP-39	4	Respiratory	Burgos	Tbpb I	S	S	S	S	S	S	S	S	S	S	S	S	R	S	S	R	S	S	A	A	A	P	A	A	A	A	A	A
GP-40	5	Respiratory	Lugo		S	R	S	S	R	S	R	S	S	S	R	S	R	S	S	R	S	S	A	A	A	P	P	A	A	A	A	A
GP-41	5	Respiratory	León		S	R	S	S	S	S	S	S	S	S	S	S	R	S	S	R	S	S	A	A	A	P	P	A	A	A	A	A
GP-43	1	Respiratory	Segovia	Tbpb I	S	S	S	S	R	S	S	S	S	S	S	S	R	S	S	R	S	S	P	A	A	A	P	A	P	A	A	A
GP-44	4	Respiratory	Segovia	Tbpb I	S	S	S	S	S	S	S	S	S	S	S	S	R	S	S	R	S	S	A	A	A	P	A	A	A	A	A	A
GP-45	5	Respiratory	León																				A	A	A	P	A	A	A	A	P	P
GP-46	1	Systemic	León	Tbpb I	S	S	S	S	R	S	S	S	S	S	S	S	R	S	S	R	S	S	A	A	P	A	P	P	P	A	A	A
GP-47	2	Respiratory	Segovia	TbpB III	S	S	S	S	S	S	S	S	S	S	S	S	S	S	S	R	S	S	P	P	A	P	P	A	P	A	P	P
GP-48	2	Respiratory	Badajoz	TbpB III	S	S	S	S	S	S	S	S	S	S	S	S	R	S	S	R	S	S	A	A	A	P	A	A	A	A	A	P
GP-49	5	Systemic	Tarragona	Tbpb I																			P	P	A	P	A	P	A	A	A	A
GP-50	2	Respiratory	Huesca	TbpB III	S	S	S	S	S	S	S	S	S	S	S	S	R	S	S	R	S	S	A	A	A	P	A	A	P	A	P	A
GP-51	4	Respiratory	Badajoz	TbpB III	S	S	S	S	S	S	S	S	S	S	S	S	R	S	S	R	S	S	A	A	A	P	A	A	A	A	A	A
GP-52	7	Respiratory	Huesca	TbpB III	S	S	S	S	S	S	S	S	S	S	R	S	R	S	S	R	S	S	A	A	A	P	A	A	A	A	A	A
GP-54	10	Systemic	Lérida	Tbpb I	S	S	S	S	R	S	S	S	S	S	S	S	R	S	S	R	S	S	P	P	A	P	P	P	P	A	P	A
GP-55	10	Respiratory	Valladolid		S	S	S	S	S	S	S	S	S	S	S	S	R	S	S	R	S	S	A	A	A	P	A	A	A	A	P	P
GP-56	5	Respiratory	Burgos	TbpB III	S	S	S	S	S	S	S	S	S	S	S	S	R	S	S	R	S	S	A	A	P	P	A	A	A	A	P	P
GP-57	5	Respiratory	Burgos	Tbpb I	S	S	S	S	S	S	S	S	S	S	S	S	R	S	S	R	S	S	P	P	A	P	A	A	P	A	A	A
GP-58	1	Respiratory	León	TbpB III	S	R	S	S	S	S	S	S	S	S	S	S	S	S	S	S	S	S	A	A	A	P	P	A	A	A	A	A
GP-59	5	Systemic	León	TbpB III	S	R	S	S	S	S	R	R	S	R	S	S	R	S	S	R	S	S	P	A	A	P	P	A	A	A	A	P
GP-60	4	Respiratory	León	TbpB III	R	S	S	S	S	S	S	S	S	S	S	S	R	S	S	R	S	S	P	A	A	P	P	A	A	A	A	P
GP-61	2	Respiratory	Huesca	TbpB III	S	S	S	S	S	S	S	S	S	S	S	S	R	S	S	R	S	S	A	P	A	P	P	P	A	P	A	P
GP-62	5	Respiratory	Huesca	Tbpb I	S	S	S	S	S	S	S	S	S	S	S	S	R	S	S	R	S	S	A	A	A	P	A	A	A	A	A	A
GP-63	10	Respiratory	Badajoz	TbpB III	S	S	S	S	S	S	S	S	S	S	S	S	R	S	S	R	S	S	A	A	A	P	A	A	A	A	A	A
GP-64	4	Systemic	Segovia	Tbpb I	S	S	S	S	S	S	S	S	S	S	S	S	R	S	S	R	S	S	A	A	P	P	A	A	P	A	P	A
GP-65	5	Systemic	Lérida	TbpB III	S	S	S	S	S	S	R	R	S	R	R	S	R	S	S	R	S	S	P	A	A	P	P	A	A	A	A	P
GP-66	10	Systemic	Tarragona	Tbpb I	S	S	S	S	R	R	R	S	S	S	S	S	R	S	S	R	S	S	P	A	A	A	P	P	P	A	A	A
GP-67	4	Systemic	Lérida	Tbpb I	S	S	S	S	S	S	S	S	S	S	R	S	R	S	S	R	S	S	P	P	A	P	A	P	A	A	A	A
GP-68	10	Systemic	Segovia	Tbpb I	S	S	S	S	S	S	S	S	S	S	S	S	R	S	S	R	S	S	A	A	A	P	A	A	A	A	A	A
